# Supplementary material for: Furan–Urethane Monomers for Self-Healing Polyurethanes
Source: Polymers (Basel). 2025 Jul 16;17(14):1951. doi: 10.3390/polym17141951 (PMC12298714; doi:10.3390/polym17141951)
Supplement: Supplementary file 1 [file polymers-17-01951-s001.zip]

Archive with 1 entries (1 files):
- polymers-3730852-supplementary.pdf
